# Supplementary material for: JAK/STAT Inhibition Normalizes Lipid Composition in 3D Human Epidermal Equivalents Challenged with Th2 Cytokines
Source: Cells. 2024 Apr 29;13(9):760. doi: 10.3390/cells13090760 (PMC11083560; doi:10.3390/cells13090760)
Supplement: Supplementary file 1 [file cells-13-00760-s001.zip]

Archive with 1 entries (1 files):
- cells-2961365-supplementary.pdf
